# Supplementary material for: New BB0108, BB0126, BB0298, BB0323, and BB0689 Chromosomally Encoded Recombinant Proteins of Borrelia burgdorferi sensu lato for Serodiagnosis of Lyme Disease
Source: Pathogens. 2024 Sep 5;13(9):767. doi: 10.3390/pathogens13090767 (PMC11434722; doi:10.3390/pathogens13090767)
Supplement: Supplementary file 1 [file pathogens-13-00767-s001.zip]

Archive with 1 entries (1 files):
- pathogens-3037893-supplementary.pdf
